# Supplementary material for: Evaluating land-cover change and land subsidence in coal fire zones: Insights from multi-source monitoring
Source: PLoS One. 2025 May 28;20(5):e0322284. doi: 10.1371/journal.pone.0322284 (PMC12118845; doi:10.1371/journal.pone.0322284)
Supplement: Source data — (ZIP) [file pone.0322284.s001.zip]

Archive with 55 entries (47 files):
- Source data/chenxian/
- Source data/chenxian/2017.png
- Source data/chenxian/2018.png
- Source data/chenxian/2019.png
- Source data/chenxian/2020.png
- Source data/chenxian/2021.png
- Source data/chenxian/2022.png
- Source data/chenxian/2023.png
- Source data/chenxian/2024.png
- Source data/data.xlsx
- Source data/Fig8/
- Source data/Fig8/A1.png
- Source data/Fig8/A2.png
- Source data/Fig8/B.jpg
- Source data/Fig8/c.bmp
- Source data/Fig8/c.fig
- Source data/Fig8/c.jpg
- Source data/Fig8/d.bmp
- Source data/Fig8/d.jpg
- Source data/Fig8/e.bmp
- Source data/Fig8/f.bmp
- Source data/Fig8/f.jpg
- Source data/fssi/
- Source data/fssi/2013.png
- Source data/fssi/2014.png
- Source data/fssi/2015.png
- Source data/fssi/2016.png
- Source data/fssi/2017.png
- Source data/fssi/2018.png
- Source data/fssi/2019.png
- Source data/fssi/2020.png
- Source data/fssi/2021.png
- Source data/fssi/2022.png
- Source data/fssi/2023.png
- Source data/fssi/2024.png
- Source data/fvc/
- Source data/fvc/2013.png
- Source data/fvc/2014.png
- Source data/fvc/2015.png
- Source data/fvc/2016.png
- Source data/fvc/2017.png
- Source data/fvc/2018.png
- Source data/fvc/2019.png
- Source data/fvc/2020.png
- Source data/fvc/2021.png
- Source data/fvc/2022.png
- Source data/fvc/2023.png
- Source data/fvc/2024.png
- Source data/lst/
- Source data/lst/2024.png
- Source data/ndvi/
- Source data/rsei/
- Source data/rsei/2024.png
- Source data/WET/
- Source data/WET/2024.png
