# Supplementary material for: Evaluating land-cover change and land subsidence in coal fire zones: Insights from multi-source monitoring
Source: PLoS One. 2025 May 28;20(5):e0322284. doi: 10.1371/journal.pone.0322284 (PMC12118845; doi:10.1371/journal.pone.0322284)
Supplement: Source data — (ZIP) [file pone.0322284.s001.zip › Source data/data.xlsx]

## Sheet: Sheet1
		2013	2014	2015	2016	2017	2018	2019	2020	2021	2022	2023	2024
	FSSI	0.642	0.655	0.625	0.621	0.619	0.635	0.634	0.654	0.629	0.661	0.639
	FVC	0.376	0.397	0.434	0.434	0.425	0.434	0.416	0.411	0.442	0.359	0.361
	RSEI	0.336	0.321	0.401	0.396	0.406	0.382	0.357	0.329	0.372	0.298	0.276
	LST	0.656	0.638	0.629	0.468	0.556	0.647	0.621	0.736	0.649	0.692	0.688
	WET	0.54	0.512	0.545	0.529	0.534	0.526	0.533	0.538	0.543	0.484	0.445
